# Supplementary material for: Association Between Dysmenorrhea and Endometrial Cancer: A Mendelian Randomization Study
Source: Pain Res Manag. 2025 Jul 23;2025:4194108. doi: 10.1155/prm/4194108 (PMC12310317; doi:10.1155/prm/4194108)
Supplement: Supporting Information — Additional supporting information can be found online in the Supporting Information section. [file 4194108.f1.zip]

Archive with 9 entries (9 files):
- Supplementary Figure.docx
- Supplementary Table 1.docx
- Supplementary Table 2.docx
- Supplementary Table 3.docx
- Supplementary Table 4.docx
- Supplementary Table 5.docx
- Supplementary Table 6.docx
- Supplementary Table 7.docx
- Supplementary Table 8.docx
